# Supplementary material for: Beyond the Limits of Light: An Application of Super-Resolution Confocal Microscopy (sCLSM) to Investigate Eocene Amber Microfossils
Source: Life (Basel). 2023 Mar 23;13(4):865. doi: 10.3390/life13040865 (PMC10142905; doi:10.3390/life13040865)
Supplement: Supplementary file 1 [file life-13-00865-s001.zip]

Archive with 2 entries (2 files):
- Video_S1_21_63X_Frontal_Confocal_H264.mp4
- Video_S2_22_63X_Frontal_Gnath_Airy_H264.mp4
